# Supplementary material for: Fish Product Mislabelling: Failings of Traceability in the Production Chain and Implications for Illegal, Unreported and Unregulated (IUU) Fishing
Source: PLoS One. 2014 Jun 12;9(6):e98691. doi: 10.1371/journal.pone.0098691 (PMC4055496; doi:10.1371/journal.pone.0098691)
Supplement: File S1 — Supporting Information. Table S1. Summary of sampling effort for samples which produced a DNA of sufficient quality for testing. Samples are recorded by reported species and are split by supermarket (own brand/other brand items). Table S2. Genetic analyses for all samples. The sample identification number, product labelling (reported species and catch location), processing level* and results from the real time PCR and COI sequencing are given for each sample. Second sequence identity is the result of new DNA extraction and sequencing for mislabelled, ambiguous, and control samples. Genbank accession numbers are provided for each sequence. * classification of processing level (1: fresh or frozen fillets, 2: battered or breaded fillets, 3: fish fingers, 4: pre-cooked meals, 5: fishcakes). Table S3. Additional data for the mislabelled samples. Query sample details, including species labelled on packaging, COI sequence and the Genbank accession number are given. Reference species is the closest sequence match in the BOLD database, together with the catch location, BOLD ID number and Genbank accession number of the reference sample. Sequence similarity (% identity) between sample and reference is shown (* indicates sequence matches lower than 99.5%). Sequence similarity to the next closest match is also shown. Table S4. BOLD and Genbank identifiers for the reference sequences used in Figure 1. (XLSX) [file pone.0098691.s001.xlsx]

## Sheet:  Table S1
Table S1: Summary of sampling effort for samples which produced a DNA of sufficient quality for testing. Samples are recorded by reported species and are split by supermarket (own brand/other brand items).
	Supermarket (own brand/branded items)
Species	A	B	C	D	E	W (LB	F	Total	Grand Total
Alaskan Pollack	2 / 9	2 / 2	2 / 2	2 / 5	2 / 0		4 / 0	14 / 18	32
Cod	39 / 13	32 / 11	27 / 4	23 / 5	15 / 1	1	9 / 0	145 / 34	179
Haddock	20 / 5	29 / 4	41 / 3	35 / 0	12 / 0		6 / 0	143 / 12	155
Hake	-	-	-	-	3 / 0		1 / 0	4 / 0	4
Whiting	-	-	-	-	1 / 0		-	1 / 0	1
Total	61 / 27	63 / 17	70 / 9	60 / 10	33 / 1	1	20 / 0	307 / 64
Grand Total	88	80	79	70	34		20		371
										S

## Sheet: Table S2
Table S2: Genetic analyses for all samples. The sample identification number, product labelling (reported species and catch location), processing level* and results from the real time PCR and COI sequencing are given for each sample. Second sequence identity is the result of new DNA extraction and sequencing for mislabelled, ambiguous, and control samples. Genbank accession numbers are provided f…
Identification Code	Species reported	Area of Catch	Processing Level	Result of real time PCR	Sequence identity	2nd sequence identity	Genbank accession #
1402	haddock	Atlantic	1	Melanogrammus aeglefinus	Melanogrammus aeglefinus		KJ614688
1403	cod	Atlantic	1	Gadus morhua	Gadus morhua		KJ614689
1405	cod	Atlantic	1	Gadus morhua	Gadus morhua		KJ614691
1406	haddock	Atlantic	1	negative	Melanogrammus aeglefinus		KJ614692
1407	cod	Atlantic	1	inconclusive	Gadus morhua		KJ614693
1412	cod	NA	1	Gadus morhua	Gadus morhua		KJ614698
1413	haddock	Atlantic	1	Melanogrammus aeglefinus	Melanogrammus aeglefinus		KJ614699
1414	haddock	Atlantic	1	Melanogrammus aeglefinus	Melanogrammus aeglefinus		KJ614700
1420	Alaskan pollack	Pacific	1	negative	Gadus chalcogrammus		KJ614705
1421	Alaskan pollack	Pacific	1	negative	negative	Gadus chalcogrammus	KJ614706
1425	haddock	Atlantic	1	Melanogrammus aeglefinus	Melanogrammus aeglefinus		KJ614711	KJ614712
1429	cod	Atlantic	1	Gadus morhua	Gadus morhua		KJ614715
1430	cod	Atlantic	1	Gadus morhua	Gadus morhua		KJ614716
1431	cod	Atlantic	1	Gadus morhua	negative	Gadus morhua	KJ614717	KJ614718
1433	cod	Atlantic	1	Gadus morhua	Gadus morhua		KJ627854
1434	cod	NA	1	Gadus morhua	Gadus morhua		KJ627855
1436	cod	Atlantic	1	Gadus morhua	Gadus morhua		KJ614719
1438	haddock	Atlantic	1	Melanogrammus aeglefinus	Melanogrammus aeglefinus		KJ614721	KJ614722
1439	cod	Atlantic	1	Gadus morhua	Gadus morhua		KJ614723
1441	cod	NA	1	inconclusive	Gadus morhua	Gadus morhua	KJ614725
1443	cod	Atlantic	1	Gadus morhua	Gadus morhua		KJ614727
1447	cod	NA	1	Gadus Morhua	negative		KJ614730
1451	haddock	Atlantic	1	Melanogrammus aeglefinus	Melanogrammus aeglefinus		N/A
1455	haddock	Atlantic	1	Melanogrammus aeglefinus	Melanogrammus aeglefinus		KJ614736
1458	haddock	Atlantic	1	Melanogrammus aeglefinus	Melanogrammus aeglefinus		KJ614740
1463	cod	Atlantic	1	Gadus morhua	Gadus morhua		KJ614746
1466	cod	NA	1	Gadus morhua	negative		KJ614748	KJ614749
1467	haddock	Atlantic	1	Melanogrammus aeglefinus	Melanogrammus aeglefinus		KJ614750
1468	cod	Atlantic	1	Gadus morhua	Gadus morhua		KJ614751
1471	cod	NA	1	Gadus morhua	Gadus morhua		KJ614752
1476	Alaskan pollack	Pacific	1	negative	Gadus chalcogrammus		KJ614755
1477	haddock	Atlantic	1	Melanogrammus aeglefinus	Melanogrammus aeglefinus		KJ614756
1480	haddock	Atlantic	1	Melanogrammus aeglefinus	Melanogrammus aeglefinus		KJ614758
1483	cod	NA	1	Gadus morhua	Gadus morhua		KJ614761
1485	cod	Atlantic	1	Gadus morhua	negative		KJ614763
1487	haddock	Atlantic	1	Melanogrammus aeglefinus	Melanogrammus aeglefinus		KJ614765
1489	haddock	Atlantic	1	Melanogrammus aeglefinus	Melanogrammus aeglefinus		KJ614767
1490	hake	NA	1	negative	Merluccius paradoxus		KJ614768
1491	haddock	Atlantic	1	negative	Melanogrammus aeglefinus		KJ614769
1492	cod	NA	1	Gadus morhua	Gadus morhua		KJ614770
1498	cod	NA	1	Gadus morhua	Gadus morhua		KJ614774
1500	haddock	Atlantic	1	Melanogrammus aeglefinus	Melanogrammus aeglefinus		KJ614775	KJ614776
1701	cod	NA	1	Gadus morhua	Gadus morhua		KJ614777
1711	haddock	Atlantic	1	Melanogrammus aeglefinus	Melanogrammus aeglefinus		KJ614785
1717	haddock	Atlantic	1	Melanogrammus aeglefinus	Melanogrammus aeglefinus		KJ614790
1728	haddock	Atlantic	1	Melanogrammus aeglefinus	Melanogrammus aeglefinus		KJ614800
1731	cod	NA	1	negative	Gadus macrocephalus		KJ614802
1732	cod	NA	1	Gadus morhua	Gadus morhua		KJ614803
1748	cod	NA	1	Gadus morhua	Gadus morhua		KJ614819
1755	haddock	Atlantic	1	inconclusive	Melanogrammus aeglefinus		KJ614828
1767	cod	Atlantic	1	Gadus morhua	Gadus morhua		KJ614838
1768	cod	NA	1	Gadus morhua	Gadus morhua		KJ614839
1774	haddock	Atlantic	1	Melanogrammus aeglefinus	Melanogrammus aeglefinus		KJ614844
1784	haddock	Atlantic	1	Melanogrammus aeglefinus	Melanogrammus aeglefinus		KJ614853
1791	cod	NA	1	Gadus morhua	Gadus morhua		KJ614860
1800	Alaskan pollack	Pacific	1	negative	Gadus chalcogrammus		KJ614868	KJ614869
1801	cod	NA	1	Gadus morhua	Gadus morhua		KJ614870	KJ614871
1804	haddock	Atlantic	1	Melanogrammus aeglefinus	Melanogrammus aeglefinus		KJ614873	KJ614874
1815	haddock	Atlantic	1	Melanogrammus aeglefinus	Melanogrammus aeglefinus	Melanogrammus aeglefinus	KJ614883
1844	cod	NA	1	Gadus morhua	Gadus morhua		KJ614911
1855	haddock	Atlantic	1	Melanogrammus aeglefinus	Melanogrammus aeglefinus		KJ614919
1858	haddock	Atlantic	1	negative	Melanogrammus aeglefinus		KJ614922
1866	haddock	Atlantic	1	Melanogrammus aeglefinus	Melanogrammus aeglefinus		KJ614931
1876	haddock	Atlantic	1	Melanogrammus aeglefinus	Melanogrammus aeglefinus		KJ614940
1912	haddock	Atlantic	1	Melanogrammus aeglefinus	Melanogrammus aeglefinus		KJ614972
1920	haddock	Atlantic	1	Melanogrammus aeglefinus	Melanogrammus aeglefinus		KJ614979
1924	cod	Atlantic	1	Gadus morhua	Gadus morhua		KJ614982
1925	cod	NA	1	Gadus morhua	Gadus morhua		KJ614983
1932	cod	Atlantic	1	Gadus morhua	Gadus morhua		KJ614989
1946	cod	NA	1	Gadus morhua	Gadus morhua		KJ615000
1950	cod	NA	1	Gadus morhua	Gadus morhua		KJ615005
1952	cod	NA	1	inconclusive	Gadus morhua	Gadus morhua	KJ615006
1953	cod	NA	1	Gadus morhua	Gadus morhua		KJ615007
1959	haddock	Atlantic	1	Melanogrammus aeglefinus	Melanogrammus aeglefinus		KJ615013
1980	cod	NA	1	Gadus morhua	Gadus morhua		KJ615031
1983	cod	Pacific	1	negative	Gadus macrocephalus		KJ615034	KJ615035
1986	haddock	Atlantic	1	inconclusive	Melanogrammus aeglefinus		KJ615038
1991	cod	Atlantic	1	Gadus morhua	Gadus morhua		KJ615042
1993	cod	NA	1	negative	Gadus macrocephalus		KJ615044
1999	cod	Atlantic	1	Gadus morhua	Gadus morhua		KJ615049
2210	haddock	Atlantic	1	Melanogrammus aeglefinus	Melanogrammus aeglefinus		KJ615050
2224	cod	Atlantic	1	Gadus morhua	Gadus morhua		KJ615054
2226	Alaskan pollack	Pacific	1	negative	Gadus chalcogrammus		KJ615055
2236	haddock	Atlantic	1	Melanogrammus aeglefinus	Melanogrammus aeglefinus		KJ615058
1415	cod	Atlantic	2	negative	Gadus macrocephalus	Gadus macrocephalus	KJ614671
1426	cod	Atlantic	2	negative	Gadus macrocephalus	Gadus macrocephalus	KJ614672
1446	cod	Atlantic	2	negative	Gadus macrocephalus	Gadus macrocephalus	KJ614673
1813	hake (Merlucius capensis)	NA	2	negative	Merluccius paradoxus	Merluccius paradoxus	KJ614678
1975	cod	Atlantic	2	negative	Gadus macrocephalus	Gadus macrocephalus	KJ614685
1977	haddock	Atlantic	2	Gadus morhua	Gadus morhua	Gadus morhua	KJ614686
1409	cod	Pacific	2	negative	Gadus macrocephalus		KJ614694
1410	cod	Atlantic	2	Gadus morhua	Gadus morhua		KJ614695	KJ614696
1418	haddock	Atlantic	2	Melanogrammus aeglefinus	Melanogrammus aeglefinus		KJ614703
1419	cod	Atlantic	2	Gadus morhua	Gadus morhua		KJ614704
1422	cod	Atlantic	2	negative	Gadus morhua		KJ614707
1432	haddock	Atlantic	2	Melanogrammus aeglefinus	Melanogrammus aeglefinus		N/A
1437	cod	Atlantic	2	Gadus morhua	Gadus morhua		KJ614720
1440	cod	Pacific	2	negative	Gadus macrocephalus	Gadus macrocephalus	KJ614724
1442	cod	NA	2	Gadus morhua	Gadus morhua		KJ614726
1445	cod	NA	2	Gadus morhua	Gadus morhua		KJ614729
1449	cod	NA	2	Gadus morhua	Gadus morhua		KJ614732
1457	haddock	Atlantic	2	negative	Melanogrammus aeglefinus		KJ614739
1459	haddock	Atlantic	2	Melanogrammus aeglefinus	Melanogrammus aeglefinus		KJ614741
1460	cod	Atlantic	2	Gadus morhua	Gadus morhua		KJ614742
1461	haddock	Atlantic	2	Melanogrammus aeglefinus	Melanogrammus aeglefinus		KJ614743
1469	haddock	Atlantic	2	Melanogrammus aeglefinus	Melanogrammus aeglefinus		N/A
1474	haddock	Atlantic	2	Melanogrammus aeglefinus	Melanogrammus aeglefinus		KJ614753
1475	haddock	Atlantic	2	Melanogrammus aeglefinus	Melanogrammus aeglefinus		KJ614754
1481	cod	Atlantic	2	Gadus morhua	Gadus morhua		KJ614759
1486	haddock	Atlantic	2	negative	Melanogrammus aeglefinus		KJ614764
1495	haddock	Atlantic	2	Melanogrammus aeglefinus	Melanogrammus aeglefinus		KJ614772
1496	cod	Atlantic	2	Gadus morhua	Gadus morhua		KJ614773
1499	haddock	Atlantic	2	Melanogrammus aeglefinus	Melanogrammus aeglefinus		N/A
1708	cod	NA	2	Gadus morhua	negative		KJ614783
1721	haddock	Atlantic	2	Melanogrammus aeglefinus	Melanogrammus aeglefinus		KJ614794
1723	haddock	Atlantic	2	Melanogrammus aeglefinus	Melanogrammus aeglefinus		KJ614796
1724	cod	Pacific	2	negative	Gadus macrocephalus		KJ614797
1734	haddock	Atlantic	2	Melanogrammus aeglefinus	Melanogrammus aeglefinus		KJ614806
1742	haddock	Atlantic	2	Melanogrammus aeglefinus	Melanogrammus aeglefinus		KJ614815
1746	Alaskan pollack	Pacific	2	negative	Gadus chalcogrammus		KJ614818
1759	cod	NA	2	Gadus morhua	Gadus morhua		KJ614831
1777	cod	NA	2	Gadus morhua	Gadus morhua		KJ614846
1788	haddock	Atlantic	2	Melanogrammus aeglefinus	Melanogrammus aeglefinus		KJ614857
1793	haddock	Atlantic	2	Melanogrammus aeglefinus	Melanogrammus aeglefinus		KJ614862
1799	haddock	Atlantic	2	Melanogrammus aeglefinus	Melanogrammus aeglefinus		KJ614866	KJ614867
1810	Alaskan pollack	Pacific	2	negative	Gadus chalcogrammus		KJ614879	KJ614880
1819	cod	Pacific	2	negative	Gadus macrocephalus		KJ614885
1821	cod	NA	2	Gadus morhua	Gadus morhua		KJ614888
1823	haddock	Atlantic	2	Melanogrammus aeglefinus	Melanogrammus aeglefinus		KJ614890
1830	haddock	Atlantic	2	Melanogrammus aeglefinus	Melanogrammus aeglefinus		KJ614896
1835	Alaskan pollack	Pacific	2	negative	Gadus chalcogrammus		KJ614900
1836	haddock	Atlantic	2	Melanogrammus aeglefinus	Melanogrammus aeglefinus		KJ614901
1839	cod	NA	2	Gadus morhua	Gadus morhua		KJ614905	KJ614906
1841	cod	Pacific	2	negative	Gadus macrocephalus		KJ614908
1850	haddock	Atlantic	2	Melanogrammus aeglefinus	Melanogrammus aeglefinus		KJ614916
1859	cod	NA	2	Gadus morhua	Gadus morhua		KJ614923
1861	haddock	Atlantic	2	Melanogrammus aeglefinus	Melanogrammus aeglefinus		KJ614925
1862	cod	NA	2	Gadus morhua	Gadus morhua		KJ614926	KJ614927
1863	Alaskan pollack	Pacific	2	negative	Gadus chalcogrammus		KJ614928
1873	cod	Atlantic	2	Gadus morhua	Gadus morhua		KJ614937
1882	haddock	Atlantic	2	Melanogrammus aeglefinus	Melanogrammus aeglefinus		KJ614947
1893	cod	NA	2	Gadus morhua	Gadus morhua		KJ614958
1894	cod	Pacific	2	negative	Gadus macrocephalus		KJ614959
1899	Alaskan pollack	Pacific	2	negative	Gadus chalcogrammus		KJ614962
1901	haddock	Atlantic	2	Melanogrammus aeglefinus	Melanogrammus aeglefinus		KJ614963
1914	haddock	Atlantic	2	Melanogrammus aeglefinus	Melanogrammus aeglefinus		KJ614974
1928	haddock	Atlantic	2	Melanogrammus aeglefinus	Melanogrammus aeglefinus		KJ614985
1929	cod	Atlantic	2	Gadus morhua	Gadus morhua		KJ614986
1930	haddock	Atlantic	2	Melanogrammus aeglefinus	Melanogrammus aeglefinus		KJ614987
1940	cod	NA	2	Gadus morhua	Gadus morhua		KJ614994
1942	cod	NA	2	Gadus morhua	Gadus morhua		KJ614996
1947	cod	Atlantic	2	inconclusive	Gadus morhua	Gadus morhua	KJ615001
1949	haddock	Atlantic	2	Melanogrammus aeglefinus	Melanogrammus aeglefinus		KJ615004
1954	cod	NA	2	Gadus morhua	Gadus morhua		KJ615008
1961	haddock	Atlantic	2	Melanogrammus aeglefinus	Melanogrammus aeglefinus		KJ615014
1963	cod	NA	2	Gadus morhua	Gadus morhua		KJ615016
1972	haddock	Atlantic	2	Melanogrammus aeglefinus	Melanogrammus aeglefinus		KJ615023	KJ615024
1978	cod	Atlantic	2	Gadus morhua	Gadus morhua		KJ615029
1985	haddock	Atlantic	2	Melanogrammus aeglefinus	Melanogrammus aeglefinus		KJ615037
1992	haddock	Atlantic	2	Melanogrammus aeglefinus	Melanogrammus aeglefinus		KJ615043
1996	haddock	Atlantic	2	Melanogrammus aeglefinus	Melanogrammus aeglefinus		KJ615046
1997	haddock	Atlantic	2	Melanogrammus aeglefinus	Melanogrammus aeglefinus		KJ615047
2216	cod	Pacific	2	negative	Gadus macrocephalus		KJ615051
2218	cod	Pacific	2	negative	Gadus macrocephalus		KJ615052
2227	cod	Pacific	2	negative	Gadus macrocephalus		KJ615056
2250	haddock	Atlantic	2	Melanogrammus aeglefinus	Melanogrammus aeglefinus		KJ615061
2270	cod	NA	2	negative	Gadus macrocephalus	Gadus macrocephalus	KJ615066	KJ615067
2295	cod	Pacific	2	negative	Gadus macrocephalus	Gadus macrocephalus	KJ615069	KJ615070
1747	cod	Atlantic	3	negative	Gadus macrocephalus	Gadus macrocephalus	KJ614675
1892	cod	NA	3	Gadus morhua	Gadus chalcogrammus	Gadus morhua	KJ614957
1456	cod	NA	3	Gadus morhua	Gadus morhua		KJ614737	KJ614738
1464	haddock	Atlantic	3	Melanogrammus aeglefinus	Melanogrammus aeglefinus		KJ614747
1730	cod	NA	3	Gadus morhua	Gadus morhua		N/A
1752	haddock	Atlantic	3	Melanogrammus aeglefinus	Melanogrammus aeglefinus		KJ614824
1760	cod	NA	3	Gadus morhua	Gadus morhua		KJ614832
1761	haddock	Atlantic	3	Melanogrammus aeglefinus	Melanogrammus aeglefinus		KJ614833
1762	cod	Pacific	3	negative	Gadus macrocephalus		KJ614834
1764	cod	Atlantic	3	Gadus morhua	Gadus morhua		KJ614836
1773	haddock	Atlantic	3	Melanogrammus aeglefinus	Melanogrammus aeglefinus		KJ614843
1780	haddock	Atlantic	3	Melanogrammus aeglefinus	Melanogrammus aeglefinus		KJ614849
1854	haddock	Atlantic	3	Melanogrammus aeglefinus	Melanogrammus aeglefinus		KJ614918
1857	cod	Pacific	3	negative	Gadus macrocephalus		KJ614921
1867	Alaskan pollack	Pacific	3	negative	Gadus chalcogrammus		KJ614932
1883	Alaskan pollack	Pacific	3	negative	Gadus chalcogrammus		KJ614948	KJ614949
1891	cod	NA	3	negative	Gadus macrocephalus		KJ614956
1898	cod	NA	3	Gadus morhua	Gadus morhua		N/A
1908	haddock	Atlantic	3	Melanogrammus aeglefinus	negative		KJ614968
1915	Alaskan pollack	Pacific	3	negative	negative	Gadus chalcogrammus	KJ614975
1917	cod	Atlantic	3	inconclusive	Gadus morhua		KJ614976
1918	Alaskan pollack	Pacific	3	negative	Gadus chalcogrammus		KJ614977
1919	cod	NA	3	negative	Gadus macrocephalus		KJ614978
1934	cod	NA	3	Gadus morhua	Gadus morhua		KJ614991
1943	haddock	Atlantic	3	Melanogrammus aeglefinus	Melanogrammus aeglefinus		KJ614997	KJ614998
1967	Alaskan pollack	Pacific	3	negative	Gadus chalcogrammus		KJ615019
1969	Alaskan pollack	Pacific	3	negative	Gadus chalcogrammus		KJ615020
1982	Alaskan pollack	Pacific	3	negative	Gadus chalcogrammus		KJ615033
1984	cod	NA	3	inconclusive	Gadus morhua	Gadus morhua	KJ615036
1990	cod	NA	3	negative	Gadus macrocephalus		KJ615041
2245	cod	Atlantic	3	Gadus morhua	negative		N/A
1765	cod	NA	4	Melanogrammus aeglefinus	Melanogrammus aeglefinus	Melanogrammus aeglefinus	KJ614676
1848	whiting	NA	4	Gadus morhua	Micromesistius poutassou (blue whiting)	Micromesistius poutassou (blue whiting)	KJ614679
1851	haddock	Atlantic	4	negative	Gadus macrocephalus	Gadus macrocephalus	KJ614680
1868	haddock	Atlantic	4	Gadus morhua	Gadus morhua	Gadus morhua	KJ614681
1888	haddock	Atlantic	4	Gadus morhua	Gadus morhua	Gadus morhua	KJ614682
1889	cod	Atlantic	4	negative	Gadus macrocephalus	Gadus macrocephalus	KJ614683	KJ614684
1989	haddock	Atlantic	4	Gadus morhua	Gadus morhua	Gadus morhua	KJ614687
1404	cod	Pacific	4	negative	Gadus macrocephalus		KJ614690
1423	cod	NA	4	Gadus morhua	Gadus morhua		KJ614708
1424	cod	NA	4	Gadus morhua	Gadus morhua		KJ614709	KJ614710
1427	haddock	Atlantic	4	Melanogrammus aeglefinus	Melanogrammus aeglefinus		KJ614713
1428	cod	NA	4	Gadus morhua	Gadus morhua		KJ614714
1444	haddock	Atlantic	4	Melanogrammus aeglefinus	negative	Melanogrammus aeglefinus	KJ614728
1450	haddock	Atlantic	4	negative	Melanogrammus aeglefinus		KJ614733
1462	haddock	Atlantic	4	Melanogrammus aeglefinus	Melanogrammus aeglefinus		KJ614744	KJ614745
1479	haddock	Atlantic	4	Melanogrammus aeglefinus	Melanogrammus aeglefinus	Melanogrammus aeglefinus	KJ614757
1482	haddock	Atlantic	4	Melanogrammus aeglefinus	Melanogrammus aeglefinus	Melanogrammus aeglefinus	KJ614760
1484	haddock	Atlantic	4	Melanogrammus aeglefinus	Melanogrammus aeglefinus		KJ614762
1488	cod	Pacific	4	negative	Gadus macrocephalus		KJ614766
1493	cod	NA	4	Gadus morhua	Gadus morhua		KJ614771
1702	cod	NA	4	Gadus morhua	Gadus morhua		KJ614778
1703	haddock	Atlantic	4	Melanogrammus aeglefinus	Melanogrammus aeglefinus		KJ614779
1704	cod	NA	4	Gadus morhua	Gadus morhua		KJ614780
1705	haddock	Atlantic	4	Melanogrammus aeglefinus	Melanogrammus aeglefinus		KJ614781
1709	Alaskan pollack	Pacific	4	negative	Gadus chalcogrammus		KJ614784
1713	cod	NA	4	Gadus morhua	Gadus morhua		KJ614786
1715	cod	Atlantic	4	Gadus morhua	Gadus morhua	Gadus morhua	KJ614788
1722	Alaskan pollack	Pacific	4	negative	Gadus chalcogrammus		KJ614795
1725	hake	NA	4	negative	Merluccius paradoxus		KJ614798
1726	haddock	Atlantic	4	Melanogrammus aeglefinus	Melanogrammus aeglefinus		KJ614799
1729	Alaskan pollack	Pacific	4	negative	Gadus chalcogrammus	Gadus chalcogrammus	KJ614801
1733	haddock	Atlantic	4	Melanogrammus aeglefinus	Melanogrammus aeglefinus		KJ614804	KJ614805
1735	haddock	Atlantic	4	Melanogrammus aeglefinus	Melanogrammus aeglefinus		KJ614807
1736	haddock	Atlantic	4	Melanogrammus aeglefinus	Melanogrammus aeglefinus		KJ614808	KJ614809
1737	haddock	Atlantic	4	Melanogrammus aeglefinus	negative	Melanogrammus aeglefinus	KJ614810
1738	cod	Atlantic	4	Gadus morhua	Gadus morhua		KJ614811
1741	cod	NA	4	Gadus morhua	Gadus morhua		KJ614814
1743	cod	NA	4	Gadus morhua	negative		KJ614816
1744	haddock	Atlantic	4	Melanogrammus aeglefinus	Melanogrammus aeglefinus		KJ614817
1750	cod	NA	4	Melanogrammus aeglefinus	Pandalus borealis	Melanogrammus aeglefinus	KJ614821
1753	cod	NA	4	Gadus morhua	Gadus morhua	Gadus morhua	KJ614825	KJ614826
1754	haddock	Atlantic	4	inconclusive	negative	Melanogrammus aeglefinus	KJ614827
1756	cod	NA	4	Gadus morhua	Gadus morhua		KJ614829
1766	haddock	Atlantic	4	Melanogrammus aeglefinus	Melanogrammus aeglefinus		KJ614837
1769	cod	Atlantic	4	Gadus morhua	Gadus morhua		KJ614840
1770	haddock	Atlantic	4	Melanogrammus aeglefinus	Melanogrammus aeglefinus		KJ614841
1772	cod	NA	4	Gadus morhua	Gadus morhua		KJ614842
1778	haddock	Atlantic	4	Melanogrammus aeglefinus	Melanogrammus aeglefinus		KJ614847
1779	cod	Atlantic	4	Gadus morhua	Gadus morhua		KJ614848
1781	cod	Atlantic	4	Gadus morhua	Gadus morhua		KJ614850
1782	cod	NA	4	Gadus morhua	Gadus morhua		KJ614851
1783	haddock	Atlantic	4	Melanogrammus aeglefinus	Melanogrammus aeglefinus		KJ614852
1787	haddock	Atlantic	4	Melanogrammus aeglefinus	Melanogrammus aeglefinus		KJ614856
1789	haddock	Atlantic	4	Melanogrammus aeglefinus	Melanogrammus aeglefinus		KJ614858
1790	cod	Pacific	4	negative	Gadus macrocephalus		KJ614859
1792	haddock	Atlantic	4	Melanogrammus aeglefinus	Melanogrammus aeglefinus		KJ614861
1797	haddock	Atlantic	4	Melanogrammus aeglefinus	Melanogrammus aeglefinus		KJ614864
1803	cod	NA	4	negative	Gadus macrocephalus		KJ614872
1808	haddock	Atlantic	4	Melanogrammus aeglefinus	Melanogrammus aeglefinus		KJ614878
1811	cod	NA	4	Gadus morhua	Gadus morhua	Gadus morhua	KJ614881
1814	Alaskan pollack	Pacific	4	negative	Gadus chalcogrammus		KJ614882
1816	haddock	Atlantic	4	Melanogrammus aeglefinus	Melanogrammus aeglefinus		KJ614884
1820	haddock	Atlantic	4	Melanogrammus aeglefinus	Melanogrammus aeglefinus		KJ614886	KJ614887
1822	Alaskan pollack	Pacific	4	negative	Gadus chalcogrammus	Gadus chalcogrammus	KJ614889
1824	haddock	Atlantic	4	Melanogrammus aeglefinus	Melanogrammus aeglefinus		KJ614891
1825	haddock	Atlantic	4	Melanogrammus aeglefinus	Melanogrammus aeglefinus		KJ614892
1826	haddock	Atlantic	4	Melanogrammus aeglefinus	Melanogrammus aeglefinus		KJ614893
1827	cod	Atlantic	4	Gadus morhua	Gadus morhua		KJ614894
1831	Alaskan pollack	Pacific	4	negative	Gadus chalcogrammus		KJ614897
1832	cod	NA	4	negative	Gadus macrocephalus		KJ614898
1833	Alaskan pollack	Pacific	4	negative	Gadus chalcogrammus		KJ614899
1840	cod	NA	4	Gadus morhua	Gadus morhua		KJ614907
1845	cod	NA	4	Gadus morhua	Gadus morhua		KJ614912
1846	haddock	Atlantic	4	Melanogrammus aeglefinus	Melanogrammus aeglefinus		KJ614913
1849	cod	NA	4	inconclusive	Gadus morhua		KJ614915
1853	Alaskan pollack	Pacific	4	negative	Gadus chalcogrammus		KJ614917
1856	cod	NA	4	Gadus morhua	Gadus morhua		KJ614920
1860	cod	Atlantic	4	Gadus morhua	Gadus morhua		KJ614924
1864	Alaskan pollack	Pacific	4	negative	Gadus chalcogrammus		KJ614929
1865	cod	NA	4	Gadus morhua	Gadus morhua		KJ614930
1869	cod	NA	4	Gadus morhua	Gadus morhua		KJ614933
1870	haddock	Atlantic	4	Melanogrammus aeglefinus	Melanogrammus aeglefinus		KJ614934
1871	cod	NA	4	Gadus morhua	Gadus morhua		KJ614935
1872	haddock	Atlantic	4	Melanogrammus aeglefinus	Melanogrammus aeglefinus		KJ614936
1874	haddock	Atlantic	4	Melanogrammus aeglefinus	Melanogrammus aeglefinus		KJ614938
1875	cod	Atlantic	4	Gadus morhua	Gadus morhua		KJ614939
1877	haddock	Atlantic	4	Melanogrammus aeglefinus	Melanogrammus aeglefinus		KJ614941
1878	haddock	Atlantic	4	Melanogrammus aeglefinus	Melanogrammus aeglefinus		KJ614942
1879	haddock	Atlantic	4	Melanogrammus aeglefinus	Melanogrammus aeglefinus		KJ614943	KJ614944
1881	cod	Atlantic	4	Gadus morhua	Gadus morhua		KJ614945	KJ614946
1884	haddock	Atlantic	4	Melanogrammus aeglefinus	Melanogrammus aeglefinus		KJ614950	KJ614951
1885	haddock	Atlantic	4	inconclusive	Melanogrammus aeglefinus	Melanogrammus aeglefinus	KJ614952
1887	cod	NA	4	Gadus morhua	Gadus morhua		KJ614955
1896	cod	Pacific	4	negative	Gadus macrocephalus		KJ614960
1897	Alaskan pollack	Pacific	4	negative	Gadus chalcogrammus		KJ614961
1902	cod	NA	4	Gadus morhua	negative		KJ614964
1903	haddock	Atlantic	4	inconclusive	Melanogrammus aeglefinus		KJ614965
1905	cod	NA	4	Gadus morhua	Gadus morhua		N/A
1907	haddock	Atlantic	4	Melanogrammus aeglefinus	Melanogrammus aeglefinus		KJ614967
1909	cod	NA	4	inconclusive	Gadus morhua		KJ614969
1910	haddock	Atlantic	4	Melanogrammus aeglefinus	Melanogrammus aeglefinus		KJ614970
1911	cod	NA	4	negative	Gadus macrocephalus		KJ614971
1921	haddock	Atlantic	4	Melanogrammus aeglefinus	Melanogrammus aeglefinus		KJ614980	KJ614981
1937	Alaskan pollack	Pacific	4	negative	Gadus chalcogrammus		KJ614992
1938	cod	NA	4	Gadus morhua	Gadus morhua		KJ614993
1941	cod	NA	4	inconclusive	Gadus morhua		KJ614995
1945	haddock	Atlantic	4	Melanogrammus aeglefinus	Melanogrammus aeglefinus		KJ614999
1948	cod	Atlantic	4	Gadus morhua	Gadus morhua		KJ615002	KJ615003
1955	haddock	Atlantic	4	Melanogrammus aeglefinus	Melanogrammus aeglefinus		KJ615009
1956	cod	NA	4	Gadus morhua	Gadus morhua		KJ615010
1957	Alaskan pollack	Pacific	4	negative	Gadus chalcogrammus		KJ615011
1958	haddock	Atlantic	4	Melanogrammus aeglefinus	Melanogrammus aeglefinus		KJ615012
1962	Alaskan pollack	Pacific	4	negative	Gadus chalcogrammus		KJ615015
1965	haddock	Atlantic	4	Melanogrammus aeglefinus	Melanogrammus aeglefinus		KJ615017
1970	haddock	Atlantic	4	Melanogrammus aeglefinus	Melanogrammus aeglefinus		KJ615021
1971	cod	NA	4	Gadus morhua	Gadus morhua		KJ615022
1973	haddock	Atlantic	4	Melanogrammus aeglefinus	Melanogrammus aeglefinus		KJ615025
1974	cod	NA	4	Gadus morhua	Gadus morhua		KJ615026	KJ615027
1976	cod	NA	4	Gadus morhua	Gadus morhua		KJ615028
1979	haddock	Atlantic	4	Melanogrammus aeglefinus	Melanogrammus aeglefinus		KJ615030
1987	cod	NA	4	negative	Gadus macrocephalus		KJ615039	KJ615040
1998	haddock	Atlantic	4	Melanogrammus aeglefinus	Melanogrammus aeglefinus		KJ615048
2232	cod	Atlantic	4	Gadus morhua	Gadus morhua		KJ615057
2242	haddock	Atlantic	4	Melanogrammus aeglefinus	negative		N/A
2246	haddock	Atlantic	4	Melanogrammus aeglefinus	Melanogrammus aeglefinus		KJ615059
2248	haddock	Atlantic	4	Melanogrammus aeglefinus	Melanogrammus aeglefinus		KJ615060
2256	haddock	Atlantic	4	Melanogrammus aeglefinus	Melanogrammus aeglefinus		KJ615062
2263	cod	NA	4	Gadus morhua	Gadus morhua		KJ615063
2275	haddock	Atlantic	5	negative	Melanogrammus aeglefinus		KJ615068
1452	haddock	Atlantic	5	inconclusive	Gadus morhua	Melanogrammus aeglefinus	KJ614734
1470	haddock	Atlantic	5	Gadus morhua	Gadus morhua	Gadus morhua	KJ614674
1763	Alaskan pollack	Pacific	5	negative	Pangasius hypothalmus	Gadus chalcogrammus	KJ614835
1812	haddock	Atlantic	5	Gadus morhua	Gadus morhua	Gadus morhua	KJ614677
1847	haddock	Atlantic	5	inconclusive	Gadus morhua	Melanogrammus aeglefinus	KJ614914
1886	cod	NA	5	inconclusive	Gadus morhua	Melanogrammus aeglefinus	KJ614953	KJ614954
1411	haddock	Atlantic	5	Melanogrammus aeglefinus	Melanogrammus aeglefinus		KJ614697
1416	cod	Pacific	5	negative	Gadus macrocephalus		KJ614701
1417	cod	NA	5	Gadus morhua	Gadus morhua		KJ614702
1448	cod	Pacific	5	negative	Gadus macrocephalus		KJ614731
1454	cod	Pacific	5	negative	Gadus macrocephalus		KJ614735
1494	cod	NA	5	Gadus morhua	Gadus morhua		N/A
1707	haddock	Atlantic	5	Melanogrammus aeglefinus	Melanogrammus aeglefinus		KJ614782
1714	cod	NA	5	Gadus morhua	negative		KJ614787
1716	cod	NA	5	negative	Gadus macrocephalus		KJ614789
1718	haddock	Atlantic	5	Melanogrammus aeglefinus	Melanogrammus aeglefinus		KJ614791
1719	cod	NA	5	Gadus morhua	Gadus morhua		KJ614792
1720	cod	Atlantic	5	Gadus morhua	Gadus morhua		KJ614793
1740	cod	Atlantic	5	Gadus morhua	Gadus morhua		KJ614812	KJ614813
1749	haddock	Atlantic	5	Melanogrammus aeglefinus	Melanogrammus aeglefinus		KJ614820
1751	cod	NA	5	inconclusive	Gadus morhua	Gadus morhua	KJ614822	KJ614823
1758	cod	NA	5	Gadus morhua	Gadus morhua		KJ614830
1785	Alaskan pollack	Pacific	5	negative	Gadus chalcogrammus	Gadus chalcogrammus	KJ614854
1786	haddock	Atlantic	5	Melanogrammus aeglefinus	Melanogrammus aeglefinus		KJ614855
1796	haddock	Atlantic	5	Melanogrammus aeglefinus	Melanogrammus aeglefinus		KJ614863
1798	cod	Atlantic	5	Gadus morhua	Gadus morhua		KJ614865
1805	cod	Atlantic	5	Gadus morhua	Gadus morhua		KJ614875
1806	haddock	Atlantic	5	Melanogrammus aeglefinus	Melanogrammus aeglefinus		KJ614876
1807	cod	NA	5	Gadus morhua	Gadus morhua		KJ614877
1828	cod	Atlantic	5	Gadus morhua	Gadus morhua	Gadus morhua	KJ614895
1837	haddock	Atlantic	5	Melanogrammus aeglefinus	Melanogrammus aeglefinus		KJ614902
1838	cod	NA	5	Gadus morhua	Gadus morhua		KJ614903	KJ614904
1842	hake	NA	5	negative	Merluccius paradoxus		KJ614909	KJ614910
1906	cod	NA	5	Gadus morhua	Gadus morhua		KJ614966
1913	cod	NA	5	Gadus morhua	Gadus morhua		KJ614973
1927	haddock	Atlantic	5	Melanogrammus aeglefinus	Melanogrammus aeglefinus	Melanogrammus aeglefinus	KJ614984
1931	cod	Atlantic	5	Gadus morhua	Gadus morhua		KJ614988
1933	haddock	Atlantic	5	Melanogrammus aeglefinus	Melanogrammus aeglefinus		KJ614990
1966	cod	Atlantic	5	Gadus morhua	Gadus morhua		KJ615018
1981	haddock	Atlantic	5	Melanogrammus aeglefinus	Melanogrammus aeglefinus		KJ615032
1994	haddock	Atlantic	5	Melanogrammus aeglefinus	Melanogrammus aeglefinus		KJ615045
2220	cod	NA	5	Gadus morhua	Gadus morhua		KJ615053
2267	cod	NA	5	negative	Gadus morhua	Gadus morhua	KJ615064	KJ615065

## Sheet: Table S3
Table S3: Additional data for the mislabelled samples. Query sample details, including species labelled on packaging, COI sequence and the Genbank accession number are given. Reference species is the closest sequence match in the BOLD database, together with the catch location, BOLD ID number and Genbank accession number of the reference sample. Sequence similarity (% identity) between sample and…
Sample				Reference sequence from BOLD database
Identification Code	Species reported	Query sequence	Genbank Accession #	Sequence identity	Species identified	Area of catch	BOLD ID	Genbank Accession #	Second closest species match
1415	Atlantic cod	CAGCCCTAAGCCTACTCATTCGAGCAGAGCTAAGTCAANNNNNNGCACTCCTAGGTGATGATCAAATTTATAATGTGATCGTTACAGCGCACGCTTTCGTAATAATTTTCTTTATAGTAATACCACTAATAATTGGAGGCTTTGGGAACTGACTCATTCCTCTAATGATCGGTGCCCCCGATATAGCTTTCCCTCGAATAAATAACATAAGCTTCTGACTTCTCCCCCCATCTTTCCTGCTCCTTTTAGCATCCTCTGGTGTAGAAGCTGGAGCTGGAACAGGCTGAACTGTCTACCCACCTTTAGCCGGAAACCTCGCTCATGCTGGGGCATCTGTTGATCTCACTATTTTTTCTCTCCATCTAGCAGGGATTTCATCAATTCTTGGGGCAATTAATT…	KJ614683 / KJ614684	1	Gadus macrocephalus	British Columbia, Canada	TZFPB743-06	FJ164612	97.68%	G. morhua
1426	Atlantic cod	CAGCCCTAAGCCTACTCATTCGAGCAGAGCTAAGTCAACNNNNTGCACTCCTAGGTGATGATCAAATTTATAATGTGATCGTTACAGCGCACGCTTTCGTAATAATTTTCTTTATAGTAATACCACTAATAATTGGAGGCTTTGGGAACTGACTCATTCCTCTAATGATCGGTGCCCCCGATATAGCTTTCCCTCGAATAAATAACATAAGCTTCTGACTTCTCCCTCCATCTTTCCTGCTCCTTTTAGCATCCTCTGGTGTAGAAGCTGGAGCTGGAACAGGCTGAACTGTCTACCCACCTTTAGCCGGAAACCTCGCTCATGCTGGGGCATCTGTTGATCTCACTATTTTTTCTCTCCATCTAGCAGGGATTTCATCAATTCTTGGGGCAATTAATT…	KJ614695 / KJ614696	1	Gadus macrocephalus	British Columbia, Canada	TZFP033-04	FJ164618	97.68%	G. morhua
1446	Atlantic cod	CAGCCCTAAGCCTACTCATTCGAGCAGAGCTNAGTCAACNNNNNNNNNNNNTAGGTGATGATCAAATTTATAATGTGATCGTTACAGCGCACGCTTTCGTAATAATTTTCTTTATAGTAATACCACTAATAATTGGAGGCTTTGGGAACTGACTCATTCCTCTAATGATCGGTGCCCCCGATATAGCTTTCCCTCGAATAAATAACATAAGCTTCTGACTTCTCCCTCCATCTTTCCTGCTCCTTTTAGCATCCTCTGGTGTAGAAGCTGGAGCTGGAACAGGCTGAACTGTCTACCCACCTTTAGCCGGAAACCTCGCTCATGCTGGGGCATCTGTTGATCTCACTATTTTTTCTCTCCATCTAGCAGGGATTTCATCAATTCTTGGGGCAATTAATT…	KJ614717 / KJ614718	1	Gadus macrocephalus	British Columbia, Canada	TZFP033-04	FJ164618	97.68%	G. morhua
1452a	haddock	CAGCCCTAAGCCTGCTCATTCGAGCAGAGCTAAGTCAACNNNGTGCACTTCTTGGTGATGATCAAATTTATAATGTGATCGTTACAGCGCACGCTTTCGTAATAATTTTCTTTATAGTAATACCACTAATAATTGGAGGCTTTGGGAACTGACTCATTCCTCTAATGATCGGTGCACCAGATATAGCTTTCCCTCGAATAAATAACATAAGCTTCTGACTTCTTCCTCCATCTTTCCTGCTCCTTTTAGCATCCTCTGGAGTAGAAGCTGNNNCTGGAACAGGCTGAACTGTCTATCCACCTTTAGCCGGAAACCTCGCTCATGCTGGGGCATCTGTTGATCTCACTATTTTTTCTCTTCATCTAGCAGNNNTTTCATCAATTCTCGNNNCAATTAATT…	KJ614721	99.62%	Gadus morhua	Svalbard, Norway	DSFIB455-13	-	98.29%	G. chalcogrammus
1452b	haddock	CAGCCTTAAGCCTGCTCATTCGAGCAGAGCTAAGTCAACCTGGTGCACTTCTAGGTGATGATCAAATTTATAATGTGATTGTCACAGCACACGCTTTCGTAATAATTTTCTTTATAGTAATACCACTAATAATTGGAGGCTTCGGAAACTGACTCATTCCTCTAATGATTGGTGCCCCAGATATGGCTTTCCCTCGAATAAACAACATAAGTTTCTGACTTCTTCCTCCATCTTTTCTGCTTCTTTTAGCATCATCTGGAGTAGAAGCTGGAGCTGGCACAGGTTGAACTGTTTATCCCCCTTTAGCTGGAAACCTCGCTCATGCTGGGGCATCTGTTGACCTCACTATTTTTTCTCTTCATCTAGCCGGAATTTCATCAATTCTTGGAGCAATTAATT…	KJ614722	99.83%	Melanogrammus aeglefinus	Nova Scotia, Canada	SCFAC078-05	KC015651	93.7%	Merlangius merlangus
1470	haddock	CAGCCCTAAGCCTGCTCATTCGAGCAGAGCTAAGTCAANNNNNTGCACTTCTTGGTGATGATCAAATTTATAATGTGATCGTTACAGCGCACGCTTTCGTAATAATTTTCTTTATAGTAATACCACTAATAATTGGAGGCTTTGGGAACTGACTCATTCCTCTAATGATCGGTGCACCAGATATAGCTTTCCCTCGAATAAATAACATAAGCTTCTGACTTCTTCCTCCATCTTTCCTGCTCCTTTTAGCATCCTCTGGTGTAGAAGCTGGGGCTGGAACAGGCTGAACTGTCTATCCACCTTTAGCCGGAAACCTCGCTCATGCTGGGGCATCTGTTGATCTCACTATTTTTTCTCTTCATCTAGCAGGGATTTCATCAATTCTTGGGGCAATTAATT…	KJ614737 / KJ614738	1	Gadus morhua	Svalbard, Norway	DSFIB455-13	-	98.56%	G. chalcogrammus
1747	Atlantic cod	CAGCCCTAAGCCTACTCATTCGAGCAGAGCTAAGTCAACCTGGTGCACTCCTAGGTGATGATCAAATTTATAATGTGATCGTTACAGCGCACGCTTTCGTAATAATTTTCTTTATAGTAATACCACTAATAATTGGAGGCTTTGGGAACTGACTCATTCCTCTAATGATCGGTGCCCCCGATATAGCTTTCCCTCGAATAAATAACATAAGCTTCTGACTTCTCCCTCCATCTTTCCTGCTCCTTTTAGCATCCTCTGGTGTAGAAGCTGGAGCTGGAACAGGCTGAACTGTCTACCCACCTTTAGCCGGAAACCTCGCTCATGCTGGGGCATCTGTTGATCTCACTATTTTTTCTCTCCATCTAGCAGGGATTTCATCAATTCTTGGGGCAATTAATT…	KJ614804 / KJ614805	1	Gadus macrocephalus	British Columbia, Canada	TZFP033-04	FJ164618	97.64%	G. morhua
1763a	Alaskan pollock	CGGCCCTCAGCNTNNTNATTCGGGCAGAGCTAGCCCAACCCGGCGCCCTTCTAGGCGACGACCAAATTTATAATGTTATTGTCACTGCCCATGCCTTCGTAATAATTTTCTTTATAGTAATACCAATTATAATTGGAGGCTTTGGAAACTGACTTGTCCCCTTAATNATTGGAGCGCCTGATATGGCATTCCCTCGAATAAATAATATGAGTTTTTGATTACTTCCGCCTTCCTTCCTACTATTGCTTGCCTCCTCTGGAGTAGAAGCAGGGGCAGGAACAGGATGAACTGTATATCCACCCCTTGCTGGAAACCTCGCACATGCCGGGGCTTCTGTAGATTTAACTATTTTCTCCCTTCATCTTGCAGGGNTATCATCCATTCTAGGAGCCATTAATT…	KJ614822	1	Pangasius hypophthalmus	Long Zuyen, Vietnam	FOAD218-05	EF609427	90.52%	Pangasianodon gigas
1763b	Alaskan pollock	CAGCCCTAAGCCTGCTCATTCGAGCAGAGCTAAGTCCACCTGGAGCACTTCTTGGTGATGATCAAATTTATAATGTGATCGTTACAGCGCACGCTTTCGTAATAATTTTCTTTATAGTAATACCACTAATAATTGGAGGCTTTGGAAACTGACTCATTCCTCTAATGATCGGTGCCCCAGATATAGCTTTCCCTCGAATAAATAACATAAGCTTCTGACTTCTTCCCCCATCTTTCCTGCTCCTTTTAGCATCCTCTGGTGTAGAAGCTGGGGCTGGAACAGGCTGAACTGTCTATCCACCTTTAGCCGGAAACCTCGCTCATGCTGGGGCATCTGTTGATCTCACTATTTTCTCTCTTCATCTAGCAGGGATTTCATCAATTCTTGGGGCAATTAATT…	KJ614823	99.67%	Gadus chalcogrammus	Washington, USA	FMV085-08	JQ354096	98.4%	G. morhua
1765	cod	CAGCCTTAAGCCTGCTCATTCGAGCAGAGCTAAGTCAACCTGGTGCACTTCTAGGTGATGATCAAATTTATAATGTGATTGTCACAGCACACGCTTTCGTAATAATTTTCTTTATAGTAATACCACTAATAATTGGAGGCTTCGGAAACTGACTCATTCCTCTAATGATTGGTGCCCCAGATATGGCTTTCCCTCGAATAAACAACATAAGTTTCTGACTTCTTCCTCCATCTTTTCTGCTTCTTTTAGCATCATCTGGAGTAGAAGCTGGAGCTGGNACAGGTTGAACTGTTTATCCCCCTTTAGCTGGAAACCTCGCTCATGCTGGGGCATCTGTTGACCTCACTATTTTTTCTCTTCATCTAGCCGGAATTTCATCAATTCTTGGAGCAATTAATT…	KJ614825 / KJ614826	1	Melanogrammus aeglefinus	Nova Scotia, Canada	SCAFB375-07	KC015645	94.14%	Merlangius merlangus
1812	haddock	CAGCCCTAAGCCTGCTCATTCGAGCAGAGCTAAGTCAACCTGGTGCACTTCTTGGTGATGATCAAATTTATAATGTGATCGTTACAGCGCACGCTTTCGTAATAATTTTCTTTATAGTAATACCACTAATAATTGGAGGCTTTGGGAACTGACTCATTCCTCTAATGATCGGTGCACCAGATATAGCTTTCCCTCGAATAAATAACATAAGCTTCTGACTTCTTCCTCCATCTTTCCTGCTCCTTTTAGCATCCTCTGGTGTAGAAGCTGGGGCTGGAACAGGCTGAACTGTCTATCCACCTTTAGCCGGAAACCTCGCTCATGCTGGGGCATCTGTTGATCTCACTATTTTTTCTCTTCATCTAGCAGGGATTTCATCAATTCTTGGGGCAATTAATT…	KJ614868 / KJ614869	1	Gadus morhua	Svalbard, Norway	DSFIB455-13	-	98.4%	G. chalcogrammus
1813	hake (M. capensis)	CAGCCCTAAGCCTGCTCATCCGGGCAGAACTTAGTCAACCAGGCGCGCTCCTGGGCGACGATCAAATTTACAACGTGATCGTCACGGCACACGCCTTCGTAATAATCTTCTTTATAGTAATACCACTAATAATTGGAGGCTTTGGAAACTGGCTCGTCCCCCTAATGATTGGGGCCCCCGACATAGCCTTCCCCCGAATAAATAACATAAGCTTCTGGCTTCTCCCTCCGTCTTTCCTGCTCCTCCTAGCATCTTCTGGGGTAGAAGCCGGGGCCGGGACAGGCTGAACAGTCTATCCCCCTCTTGCAAGCAATCTTGCCCACGCTGGCGCCTCCGTTGACCTCACCATCTTCTCACTCCACCTAGCAGGTGTTTCATCAATTCTAGGGGCAATTAATT…	KJ614870 / KJ614871	1	Merluccius paradoxus	South Africa	ANGBF7229-12	HM007687	92.77%	Merluccius capensis
1847a	haddock	CAGCCCTAAGCCTGCTCATTCGAGCAGAGCTAAGTCAACCTGGTGCACTTCTTGGTGATGATCAAATTTATAATGTGATCGTTACAGCGCACGCTTTCGTAATAATTTTCTTTATAGTAATACCACTAATAATTGGAGGCTTTGGGAACTGACTCATTCCTCTAATGATCGGTGCACCAGATATAGCTTTCCCTCGAATAAATAACATAAGCTTCTGACTTCTTCCTCCATCTTTCCTGCTCCTTTTAGCATCCTCTGGTGTAGAAGCTGGGGCTGGAACAGGCTGAACTGTCTATCCACCTTTAGCCGGAAACCTCGCTCATGCTGGGGCATCTGTTGATCTCACTATTTTTTCTCTTCATCTAGCAGGGATTTCATCAATTCTTGGGGCAATTAATT…	KJ614903	1	Gadus morhua	Svalbard, Norway	DSFIB455-13	-	98.4%	G. chalcogrammus
1847b	haddock	CAGCCNTAAGCCTGCTCATTCGAGCAGAGCTAAGTCANNCTGGAGCACTTCTAGGTGATGATCAAATTTATAATGTGATNGTCACAGCNCACGCTTTCGTAATAATTTTCTTTATAGTAATACCACTAATAATTGGAGGCTTCGGAAACTGACTCATTCCTCTAATGATNGGTGCCCCAGATATGGCTTTCCCTCGAATAAACAACATAAGNTTCTGACTTCTTCCTCCATCTTTNCTGCTTCTTTTAGCATCNTCTGGAGTAGAAGCTGGAGCTGGAACAGGTTGAACTGTNTATCCCCCTTTAGCTGGAAACCTCGCTCATGCTGGGGCATCTGTTGACCTCACTATTTTTTCTCTTCATCTAGCCGGAATTTCATCAATTCTTGGAGCAATTAATT…	KJ614904	*99.49%	Melanogrammus aeglefinus	Nova Scotia, Canada	SCFAC078-05	KC015651	94.95%	G. morhua
1848	whiting	CAGCCTTAAGCCTGCTCATTCGAGCAGAACTAAGTCAACCCGGCGCGCTCCTCGGTGATGATCAGATCTACAATGTGATCGTTACAGCACACGCTTTCGTAATAATTTTCTTTATAGTAATGCCGCTAATAATTGGGGGCTTCGGGAACTGACTTATCCCTCTAATGATCGGCGCCCCTGACATAGCCTTCCCCCGAATAAATAACATAAGCTTCTGACTTCTCCCTCCCTCGTTCCTTCTTCTTTTAGCATCCTCTGGTGTAGAAGCCGGAGCCGGAACAGGCTGAACTGTATATCCCCCTCTAGCAGGCAACCTCGCTCACGCCGGGGCCTCTGTTGATCTCACTATTTTCTCCCTCCATCTGGCAGGGATTTCATCAATTCTTGGGGCAATTAATT…	KJ614905 / KJ614906	99.84%	Micromesistius poutassou	-	CYTC3643-12	-	98.09%	Micromesistius australis
1851	haddock	CAGCCCTAAGCCTACTCATTCGAGCAGAGCTAAGTCAACCTGGTGCACTCCTAGGTGATGATCAAATTTATAATGTGATCGTTACAGCGCACGCTTTCGTAATAATTTTCTTTATAGTAATACCACTAATAATTGGAGGCTTTGGGAACTGACTCATTCCTCTAATGATCGGTGCCCCCGATATAGCTTTCCCTCGAATAAATAACATAAGCTTCTGACTTCTCCCTCCATCTTTCCTGCTCCTTTTAGCATCCTCTGGTGTAGAAGCTGGAGCTGGAACAGGCTGAACTGTCTACCCACCTTTAGCCGGAAACCTCGCTCATGCTGGGGCATCTGTTGATCTCACTATTTTTTCTCTCCATCTAGCAGGGATTTCATCAATTCTTGGGGCAATTAATT…	KJ614909 / KJ614910	1	Gadus macrocephalus	British Columbia, Canada	TZFP033-04	FJ164618	97.46%	G. morhua
1868	haddock	CAGCCCTAAGCCTGCTCATTCGAGCAGAGCTAAGTCAACCTGGTGCACTTCTTGGTGATGATCAAATTTATAATGTGATCGTTACAGCGCACGCTTTCGTAATAATTTTCTTTATAGTAATACCACTAATAATTGGAGGCTTTGGGAACTGACTCATTCCTCTAATGATCGGTGCACCAGATATAGCTTTCCCTCGAATAAATAACATAAGCTTCTGACTTCTTCCTCCATCTTTCCTGCTCCTTTTAGCATCCTCTGGTGTAGAAGCTGGGGCTGGAACAGGCTGAACTGTCTATCCACCTTTAGCCGGAAACCTCGCTCATGCTGGGGCATCTGTTGATCTCACTATTTTTTCTCTTCATCTAGCAGGGATTTCATCAATTCTTGGGGCAATTAATT…	KJ614926 / KJ614927	1	Gadus morhua	Svalbard, Norway	DSFIB455-13	-	98.4%	G. chalcogrammus
1886a	cod	CAGCCCTAAGCCTGCTCATTCGAGCAGAGCTAAGTCAACCTGGTGCACTTCTTGGTGATGATCAAATTTATAATGTGATCGTTACAGCGCACGCTTTCGTAATAATTTTCTTTATAGTAATACCACTAATAATTGGAGGCTTTGGGAACTGACTCATTCCTCTAATGATCGGTGCACCAGATATAGCTTTCCCTCGAATAAATAACATAAGCTTCTGACTTCTTCCTCCATCTTTCCTGCTCCTTTTAGCATCCTCTGGTGTAGAAGCTGGGGCTGGAACAGGCTGAACTGTCTATCCACCTTTAGCCGGAAACCTCGCTCATGCTGGGGCATCTGTTGATCTCACTATTTTTTCTCTTCATCTAGCAGGGATTTCATCAATTCTTGGGGCAATTAATT…	KJ614945	1	Gadus morhua	Svalbard, Norway	DSFIB455-13	-	98.4%	G. chalcogrammus
1886b	cod	CAGCCNTAAGCCTGCTCATTCGAGCAGAGCTAAGTCNNCCTGGNGCACTTCTNGGTGATGATCAAATTTATAATGTGATNGTCACAGCGCACGCTTTCGTAATAATTTTCTTTATAGTAATACCACTAATAATTGGAGGCTTNGGNAACTGACTCATTCCTCTAATGATNNGTGCCCCAGATATGGCTTTCCCTCGAATAAANAACATAAGNTTCTGACTTCTTCCTCCATCTTTNCTGCTNCTTTTAGCATCCTCTGGAGTAGAAGCTGGAGCTGGAACAGGNTGAACTGTNTATCCCCCTTTAGCNGGAAACCTCGCTCATGCTGGGGCATCTGTTGANCTCACTATTTTTTCTCTTCATCTAGCNGGAATTTCATCAATTCTTGGAGCAATTAATT…	KJ614946	*98.6%	Melanogrammus aeglefinus	Nova Scotia, Canada	SCFAC078-05	KC015651	97.59%	G. morhua
1888	haddock	CAGCCCTAAGCCTGCTCATTCGAGCAGAGCTAAGTCAACCTGGTGCACTTCTTGGTGATGATCAAATTTATAATGTGATCGTTACAGCGCACGCTTTCGTAATAATTTTCTTTATAGTAATACCACTAATAATTGGAGGCTTTGGGAACTGACTCATTCCTCTAATGATCGGTGCACCAGATATAGCTTTCCCTCGAATAAATAACATAAGCTTCTGACTTCTTCCTCCATCTTTCCTGCTCCTTTTAGCATCCTCTGGTGTAGAAGCTGGGGCTGGAACAGGCTGAACTGTCTATCCACCTTTAGCCGGAAACCTCGCTCATGCTGGGGCATCTGTTGATCTCACTATTTTTTCTCTTCATCTAGCAGGGATTTCATCAATTCTTGGGGCAATTAATT…	KJ614948 / KJ614949	1	Gadus morhua	Svalbard, Norway	DSFIB455-13	-	98.4%	G. chalcogrammus
1889	Atlantic cod	CAGCCCTAAGCCTACTCATTCGAGCAGAGCTAAGTCAACCTGGTGCACTCCTAGGTGATGATCAAATTTATAATGTGATCGTTACAGCGCACGCTTTCGTAATAATTTTCTTTATAGTAATACCACTAATAATTGGAGGCTTTGGGAACTGACTCATTCCTCTAATGATCGGTGCCCCCGATATAGCTTTCCCTCGAATAAATAACATAAGCTTCTGACTTCTCCCTCCATCTTTCCTGCTCCTTTTAGCATCCTCTGGTGTAGAAGCTGGAGCTGGAACAGGCTGAACTGTCTACCCACCTTTAGCCGGAAACCTCGCTCATGCTGGGGCATCTGTTGATCTCACTATTTTTTCTCTCCATCTAGCAGGGATTTCATCAATTCTTGGGGCAATTAATT…	KJ614950 / KJ614951	1	Gadus macrocephalus	British Columbia, Canada	TZFP033-04	FJ164619	97.46%	G. morhua
1892a	cod	CAGCCCTAAGCCTGCTCATTCGAGCAGAGCTAAGTCAACCTGGTGCACTTCTTGGTGATGATCAAATTTATAATGTGATCGTTACAGCGCACGCTTTCGTAATAATTTTCTTTATAGTAATACCACTAATAATTGGAGGCTTTGGAAACTGACTCATTCCTCTAATGATCGGTGCCCCAGATATAGCTTTCCCTCGAATAAATAACATAAGCTTCTGGCTTCTTCCCCCATCTTTCCTGCTCCTTTTAGCATCCTCTGGTGTAGAAGCTGGGGCTGGAACAGGCTGAACTGTCTATCCACCTTTAGCCGGAAACCTCGCTCATGCTGGGGCATCTGTTGATCTCACTATTTTCTCTCTTCATCTAGCAGGGATTTCATCAATTCTTGGGGCAATTAATT…	KJ614953	1	Gadus chalcogrammus	Tohoku-chiho, Japan	ABFJ129-06	JF952737	97.46%	G. morhua
1892b	cod	CAGCCCTAAGCCTGCTCATTCGAGCAGAGCTAAGTCAACCTGGTGCACTTCTTGGTGATGATCAAATTTATAATGTGATCGTTACAGCGCACGCTTTCGTAATAATTTTCTTTATAGTAATACCACTAATAATTGGAGGCTTTGGGAACTGACTCATTCCTCTAATGATCGGTGCACCAGATATAGCTTTCCCTCGAATAAATAACATAAGCTTCTGACTTCTTCCTCCATCTTTCCTGCTCCTTTTAGCATCCTCTGGTGTAGAAGCTGGGGCTGGAACAGGCTGAACTGTCTATCCACCTTTAGCCGGAAACCTCGCTCATGCTGGGGCATCTGTTGATCTCACTATTTTTTCTCTTCATCTAGCAGGGATTTCATCAATTCTTGGGGCAATTAATT…	KJ614954	1	Gadus morhua	Svalbard, Norway	DSFIB455-13	-	98.4%	G. chalcogrammus
1975	Atlantic cod	CAGCCCTAAGCCTACTCATTCGAGCAGAGCTAAGTCAACCTGGTGCACTCCTAGGTGATGATCAAATTTATAATGTGATCGTTACAGCGCACGCTTTCGTAATAATTTTCTTTATAGTAATACCACTAATAATTGGAGGCTTTGGGAACTGACTCATTCCTCTAATGATCGGTGCCCCCGATATAGCTTTCCCTCGAATAAATAACATAAGCTTCTGACTTCTCCCTCCATCTTTCCTGCTCCTTTTAGCATCCTCTGGTGTAGAAGCTGGAGCTGGAACAGGCTGAACTGTCTACCCACCTTTAGCCGGAAACCTCGCTCATGCTGGGGCATCTGTTGATCTCACTATTTTTTCTCTCCATCTAGCAGGGATTTCATCAATTCTTGGGGCAATTAATT…	KJ615023 / KJ615024	1	Gadus macrocephalus	British Columbia, Canada	TZFP033-04	FJ164618	97.46%	G. morhua
1977	haddock	CAGCCCTAAGCCTGCTCATTCGAGCAGAGCTAAGTCAACCTGGTGCACTTCTTGGTGATGATCAAATTTATAATGTGATCGTTACAGCGCACGCTTTCGTAATAATTTTCTTTATAGTAATACCACTAATAATTGGAGGCTTTGGGAACTGACTCATTCNNNNNATGATCGGTGCACCAGATATAGCTTTCCCTCGAATAAATAACATAAGCTTCTGACTTCTTCCTCCATCTTTCCTGCTCCTTTTAGCATCCTCTGGTGTAGAAGCTGGGGCTGGAACAGGCTGAACTGTCTATCCACCTTTAGCCGGAAACCTCGCTCATGCTGGGGCATCTGTTGATCTCACTATTTTTTCTCTTCATCTAGCAGGGATTTCATCAATTCTTGGGGCAATTAATT…	KJ615026 /KJ615027	1	Gadus morhua	Svalbard, Norway	DSFIB455-13	-	98.39%	G. chalcogrammus
1989	haddock	CAGCCCTAAGCCTGCTCATTCGAGCAGAGCTAAGTCAACCTGGTGCACTTCTTGGTGATGATCAAATTTATAATGTGATCGTTACAGCGCACGCTTTCGTAATAATTTTCTTTATAGTAATACCACTAATAATTGGAGGCTTTGGGAACTGACTCATTCCTCTAATGATCGGTGCACCAGATATAGCTTTCCCTCGAATAAATAACATAAGCTTCTGACTTCTTCCTCCATCTTTCCTGCTCCTTTTAGCATCCTCTGGTGTAGAAGCTGGGGCTGGAACAGGCTGAACTGTCTATCCACCTTTAGCCGGAAACCTCGCTCATGCTGGGGCATCTGTTGATCTCACTATTTTTTCTCTTCATCTAGCAGGGATTTCATCAATTCTTGGGGCAATTAATT…	KJ615039 / KJ615040	1	Gadus morhua	Svalbard, Norway	DSFIB455-13	-	98.4%	G. chalcogrammus

## Sheet: Table S4
Table S4: BOLD and Genbank identifiers for the reference sequences used in Figure 1.
Species	BOLD ID#	Genbank accession #
Gadus macrocephalus2	TZFP033-04	FJ164618
Gadus macrocephalus1	DSFAL459-08	HQ712379
Melanogrammus aeglefinus 1	GBGC3820-07	AM489717
Melanogrammus aeglefinus 2	GBGC1357-06	DQ356942
Melanogrammus aeglefinus 3	GBGC1745-06	NC_007396
Gadus morhua 1	GBGC1506-06	NC_002081
Gadus morhua 2	GBGC3867-07	DQ487093
Gadus morhua 3	DSFIB455-13	-
Gadus morhua 4	SCAFB214-07	KC015385
Micromesistius poutassou	CYTC3643-12	-
Micromesistius australis	FARG368-08	-
Merlangius merlangus	FOAD160-05	EF609406
Merluccius merluccius	FOAD312-05	EF609408
Merluccius capensis	ANGBF9473-12	GQ988405
Merluccius paradoxus 2	ANGBF5692-12	JF268612
Merluccius paradoxus1	ANGBF7229-12	HM007687
Pangasianodon gigas	GBGC1054-06	AY762971
Pangasius hypophthalmus	FOAD218-05	EF609427
Pollachius virens	GBGC1360-06	DQ356945
Pollachius pollachius	CYTC3639-12	-
Gadus chalcogrammus 1	ABFJ129-06	JF952737
Gadus chalcogrammus 2	TZFP076-04	FJ165447
